# Supplementary material for: Mitochondria-Enriched Extracellular Vesicles (EVs) for Cardiac Bioenergetics Restoration: A Scoping Review of Preclinical Mechanisms and Source-Specific Strategies
Source: Int J Mol Sci. 2025 Nov 15;26(22):11052. doi: 10.3390/ijms262211052 (PMC12652545; doi:10.3390/ijms262211052)
Supplement: Supplementary file 1 [file ijms-26-11052-s001.zip]

Archive with 1 entries (1 files):
- ijms-3839292-supplementary.pdf
